# Supplementary material for: Effects of lower limb biomechanical characteristics on jump performance in female volleyball players based on long Stretch–Shortening cycle movements
Source: Front Bioeng Biotechnol. 2025 Sep 18;13:1653751. doi: 10.3389/fbioe.2025.1653751 (PMC12489256; doi:10.3389/fbioe.2025.1653751)
Supplement: Supplementary file 2 [file DataSheet1.csv]

Contact time	Flight height	RSI	Peak propulsion velocity	Peak force during the braking phase	Peak force during the propulsion phase	Peak power during the braking phase	Peak power during the propulsion phase	Lower limb stiffness	Energy released during the braking phase	Energy released during the propulsion phase	Peak impulse during the braking phase	Peak impulse during the propulsion phase	Maximum hip flexion-extension angle during the braking phase	Maximum hip flexion-extension angle during the propulsion phase	Peak hip joint moment in the braking phase	Peak hip joint moment in the propulsion phase	Maximum knee flexion-extension angle during the braking phase	Maximum knee flexion-extension angle during the propulsion phase	Peak knee joint moment in the braking phase	Peak knee joint moment in the propulsion phase	Maximum ankle flexion-extension angle during the braking phase	Maximum ankle flexion-extension angle during the propulsion phase	Peak ankle joint moment in the braking phase	Peak ankle joint moment in the propulsion phase	GROUP
0.405	0.357	0.892	2.43515	19.973845	13.86728	42.89592	19.70173	81.19598	1.76922	1.3524	2.10506	2.3505	0.640505525	0.673636947	2.17062	2.15136	0.275145326	0.263725535	2.02428	1.97805	102.88293	103.65418	1.54651	1.67492	1
0.4275	0.365	0.8535	2.4939	22.149803	13.87122	48.13606	25.78662	85.0582	2.16541	2.38043	2.38443	2.58969	0.640459079	0.673577951	1.98941	2.09011	0.275145322	0.263725533	1.79245	1.52119	107.18968	106.80611	1.65428	1.92178	1
0.46	0.376	0.819	2.5192	24.727772	13.47076	52.68857	27.1185	93.25251	2.12297	2.10314	2.69143	2.66847	0.640674384	0.673880501	1.96426	1.9774	0.275145325	0.263725535	1.4674	1.48996	102.30338	103.96571	1.4827	1.71483	1
0.38	0.382	1.01	2.461	19.877893	14.1314	42.51447	22.41831	95.29944	1.93026	2.04086	2.2431	2.31562	0.640034089	0.672967853	2.33175	2.15025	0.27514532	0.263725532	1.94331	1.82002	98.17402	98.30584	1.5551	1.7625	1
0.365	0.3895	1.065	2.53632	13.937984	13.88568	22.56574	25.09398	62.62963	1.42473	2.00947	1.63628	2.20775	0.640364793	0.673438199	1.5366	1.53656	0.275145327	0.263725535	2.50945	2.44582	106.9045	107.8283	1.56623	1.56768	1
0.4	0.39733	0.99267	2.55333	21.997748	13.39103	46.95904	23.39725	88.90765	1.59033	1.97285	1.88764	2.27578	0.640360028	0.673438671	1.08928	1.13887	0.275145328	0.263725536	2.3394	2.26289	108.62943	108.67277	1.519	1.57956	1
0.63	0.39867	0.668	2.61172	23.149304	10.68812	49.83974	23.93149	66.2734	2.10853	2.51173	2.5641	2.96711	0.640544957	0.673696646	1.29786	1.40612	0.275145334	0.263725539	1.66764	1.67607	110.14208	110.24888	1.47538	1.5746	1
0.37667	0.40267	1.08133	2.67066	25.162672	14.98474	40.66483	33.14143	109.94089	2.20179	2.05755	2.51315	2.31426	0.640229816	0.673260108	1.73273	1.84718	0.275145322	0.263725533	2.04405	1.69769	95.62689	95.05242	1.42998	1.85671	1
0.535	0.403	0.752	2.67069	25.054379	11.22438	52.42672	25.48744	79.38502	2.37586	2.00227	3.08866	2.57418	0.640304332	0.673361319	1.23952	1.43695	0.275145335	0.263725539	2.29779	1.47033	113.91321	113.91321	1.41058	1.51947	1
0.355	0.40367	1.138	2.65596	13.34961	13.15469	18.83765	26.52573	85.45494	1.06614	1.98221	1.28681	2.25142	0.640373177	0.673456959	1.6724	1.8369	0.275145323	0.263725534	1.71901	1.67745	101.26972	101.68963	1.2973	1.46594	0
0.505	0.406	0.8045	2.64215	21.9602	12.00871	48.40945	27.87396	70.73768	2.46334	2.44084	2.75857	2.69014	0.640440046	0.673550398	1.7426	1.79741	0.275145332	0.263725538	2.1399	1.68893	98.7259	100.4835	1.71041	1.62435	0
0.49167	0.40633	0.83333	2.63421	17.887244	12.67205	39.24972	25.31036	55.9747	1.94972	2.14265	2.47944	2.66671	0.640416333	0.673516858	1.79801	1.80157	0.27514533	0.263725537	2.05583	1.89659	102.37062	102.48835	1.42538	1.46997	0
0.58	0.40933	0.71067	2.68351	11.329255	10.90955	40.98099	24.88242	32.16449	1.93407	2.18283	2.44092	2.69192	0.640448066	0.673562363	1.30204	1.33586	0.275145335	0.263725539	1.87496	1.93204	112.01298	112.32191	1.10219	1.42452	0
0.49	0.411	0.85533	2.67958	19.639424	10.99631	42.90704	24.08123	66.75565	1.84941	1.92697	2.38785	2.53619	0.640346821	0.673414303	1.48588	1.3233	0.275145332	0.263725538	1.4302	1.39457	105.48724	105.96264	1.32105	1.36994	0
0.495	0.41467	0.84067	2.723	13.51156	11.35943	26.51186	26.49585	44.26727	1.71887	2.00765	2.26777	2.64995	0.640465584	0.673587345	1.22901	1.42566	0.275145339	0.263725542	2.26795	2.01297	111.59157	111.7764	1.30401	1.44067	0
0.59	0.4185	0.709	2.6971	16.020579	11.38302	34.14829	26.73914	47.90189	2.00878	2.20707	2.63177	2.80225	0.640685762	0.673899522	2.04694	2.05828	0.275145329	0.263725536	1.69884	1.29282	97.54151	98.68272	1.06772	1.52921	0
0.4	0.4305	1.079	2.80119	20.960507	15.15979	45.45286	29.38186	79.07279	1.75092	2.09924	2.14856	2.52342	0.640402695	0.67349404	2.24353	2.32123	0.275145329	0.263725537	2.21305	2.15902	102.00111	102.10918	1.63301	1.7842	0
0.605	0.4435	0.7335	2.712405	18.360274	11.14592	43.37976	24.35384	43.66246	2.04081	2.27986	2.77121	2.986	0.640789905	0.674049981	2.18409	2.0473	0.275145337	0.263725541	2.003215	1.79337	113.47628	114.32302	0.96365	1.31755	0
